# Supplementary material for: Bacterial Community Characteristics Shaped by Artificial Environmental PM2.5 Control in Intensive Broiler Houses
Source: Int J Environ Res Public Health. 2022 Dec 30;20(1):723. doi: 10.3390/ijerph20010723 (PMC9819255; doi:10.3390/ijerph20010723)
Supplement: Supplementary file 1 [file ijerph-20-00723-s001.zip]

Archive with 1 entries (1 files):
- ijerph-2103497-supplementary.pdf
